# Supplementary material for: Jumping Performance and Behavior of the Globular Springtail Dicyrtomina minuta
Source: Integr Org Biol. 2024 Aug 29;6(1):obae029. doi: 10.1093/iob/obae029 (PMC11360184; doi:10.1093/iob/obae029)
Supplement: obae029_Supplemental_Files [file obae029_supplemental_files.zip]

Archive with 3 entries (3 files):
- RAW DATA + R code.zip
- Supplemental video FINAL.mp4
- Supplementary Figure 1.docx
